# Supplementary material for: Transformational Leadership and Psychological Well-Being of Service-Oriented Staff: Hybrid Data Synthesis Technique
Source: Int J Environ Res Public Health. 2022 Jul 4;19(13):8189. doi: 10.3390/ijerph19138189 (PMC9266046; doi:10.3390/ijerph19138189)
Supplement: Supplementary file 1 [file ijerph-19-08189-s001.zip]

Archive with 3 entries (3 files):
- Supplementary File S1 Studies in meta.pdf
- Supplementary File S2 Funnel Plot.pdf
- Supplementary File S3 Quali studies.pdf
